# Supplementary material for: The geometry of reaction norms yields insights on classical fitness functions for Great Lakes salmon
Source: PLoS One. 2020 Mar 16;15(3):e0228990. doi: 10.1371/journal.pone.0228990 (PMC7075576; doi:10.1371/journal.pone.0228990)
Supplement: S1 Dataset — (XLSX) [file pone.0228990.s008.xlsx]

## Sheet: CHS_data
Year	Alewife.biomass.ktons	CHS.biomass.ktons	ALE.kton.Per.CHS.kton	CHS_Female_Weight_at_Maturity_kg	CHS_Age_at_Maturity
1991	194	8.2	23.6585	7.22	2.4
1992	213	8	26.625	7.26	2.8
1993	226	8.2	27.561	7.2	2.7
1994	236	7.9	29.8734	7.18	2.9
1995	246	7.5	32.8	7.48	2.7
1996	246	7.7	31.9481	7.78	3
1997	243	8.3	29.2771	6.74	3
1998	232	8.7	26.6667	6.66	2.8
1999	238	9	26.4444	6.82	2.4
2000	249	10	24.9	6.92	2.7
2001	264	10	26.4	6.71	2.8
2002	277	11.1	24.955	6.23	2.9
2003	263	12.4	21.2097	5.96	2.7
2004	245	12	20.4167	5.38	2.6
2005	221	12.3	17.9675	4.73	2.6
2006	208	12.7	16.378	5.29	2.7
2007	194	13	14.9231	4.65	2
2008	183	12.7	14.4094	5.19	2.8
2009	175	13.3	13.1579	5.6
2010	164	11.9	13.7815	5.06
2011	172	11.2	15.3571	6.2
2012	172	11.7	14.7009	5.16
2013	170	12.1	14.0496	7.04

## Sheet: Data_source
Reference:	Kerns JA, Rogers MW, Bunnell DB, Claramunt RM, Collingsworth DP. Comparing life history characteristics of Lake Michigan’s naturalized and stocked Chinook Salmon. N. Am. J. Fish. Manage. 2016; 36: 1106-1118.
DOI:	http://dx.doi.org/10.1080/02755947.2016.1204392
Fig. 13 data:	Table 1 has Alewife biomass (kilotons), Chinook Salmon biomass (kilotons), female Chinook Salmon weight at maturity (kg), by year, 1991-2013.
	Table 2 has female Chinook Salmon age at maturity (years) for hatchery fish of known age, by year, 1991-2008.
